# Supplementary material for: Plasma pesticide residues–serum 8-OHdG among farmers/non-farmers diagnosed with lymphoma, leukaemia and breast cancers: A case-control study
Source: PLoS One. 2024 Oct 22;19(10):e0295625. doi: 10.1371/journal.pone.0295625 (PMC11495580; doi:10.1371/journal.pone.0295625)
Supplement: S1 File — (XLSX) [file pone.0295625.s001.xlsx]

## Sheet: Sheet1
LEUKAEMIA - FARMERS
CODE	AGE	SEX	DATE	RELIGION	COMMUNITY	TYPE OF HOUSE	LOCATION OF HOUSE	EDUCTIONAL STATUS	MAJOR OCCUPATION	HOUSEHOLD PARTICIPATION	AGE	SEX	RELATIONSHIP	LITERACY	FARMWORK	SPRAYING	NO. OF TIMES IN YEAR	LAND (ACRES)	NO. OF YEARS OF PESTICIDE SPRAYING	NO. OF MONTHS IN LAST ONE YEAR	DURATION OF SPRAYING PER DAY	NO. OF DAYS IN A MONTH	NO. OF MONTHS IN A YEAR	QUANTITY(ML)/ACRE	OTHER WORKS	PLOUGHING	CUTTING	WATERING	THRASHING	TYPE OF PESTICIDE	DURATION OF EXPOSURE (DAYS)	MORBIDITY SYMPTOMS	HOURS AFTER EXPOSURE	DURATION OF SICKNESS	TREATMENT	WHERE TREATED	HOSPITALISED DAYS	SYSTEM OF MEDICINE	CROPS CULTIVATED	BRAND NAME OF PESTICIDE	CODE	WHETHER USED	FORM	USED AS	NO. OF HOURS/DAY	NO. OF DAYS/ MONTH	NO. OF MONTHS/YEAR	CURRENT ILLNESS	DURATION
F1	29	2		1	2	2	2	2	3	1	35	1		3	1	1	3	0	11	2	3	3	3	20	1	1	2	1	2			2							2	9			2		2	3	3	1	3
F2	29	1		1	3	1	2	1	2	2	23	2		3	2	2	0	0	5	3	3	4	3	20	1	2	2	1	2			2							2	10			2		1	2	3	1	3
F3	48	1		1	2	1	2	1	1	2	22	2		3	2	2	0	2	12	0	4	3	3	16	1	2	1	1	2			2							2	9			2		1	3	3	1	4
F4	50	1		1	3	1	1	2	3	2	24	1		4	2	2	0	0	15	0	3	3	3	20	1	2	2	1	2			2							2	9			2		1	2	3	1	5
F5	18	1		1	2	1	2	1	1	1	54	2		3	1	1	4	0	1	2	2	3	3	20	1	2	2	1	2			2							1	9			2		1	2	3	1	5
F6	30	1		1	1	3	2	1	3	2	23	2		4	2	2	0	0	15	3	3	3	3	200	1	2	2	1	2			2							2	9			2		1	2	3	1	4
F7	50	2		1	2	1	2	2	3	1	34	1		3	1	1	5	0	20	0	3	3	3	50	1	1	1	2	1			2							1	6			2		2	2	3	1	4
F8	19	1		2	2	3	2	1	3	1	24	2		5	1	1	5	0	1	0	2	3	4	20	1	1	2	1	2			2							5	7			2		1	3	4	1	3
F9	45	1		1	2	1	2	2	1	2	42	1		3	2	2	0	2	35	2	3	4	4	15	1	1	2	1	1			2							2	6			2		1	2	4	1	6
F10	57	1		1	2	1	1	2	3	2	34	1		3	2	2	0	0	5	0	3	4	3	20	1	2	2	1	1			2							4	7			2		1	3	3	1	4
F11	40	2		1	1	3	2	1	1	2	45	2		3	2	2	0	3	4	0	3	3	4	20	1	2	2	1	1			2							2	8			2		3	4	4	1	3
F12	55	1		1	2	1	2	1	1	2	44	1		3	2	2	0	2	40	0	4	4	4	20	1	2	1	1	1			2							1	9			2		2	2	4	1	4
F13	40	1		1	2	1	2	1	1	2	43	1		4	2	2	0	2	4	2	3	3	4	40	1	2	1	1	1			2							4	10			2		1	3	4	1	5
F14	38	2		1	2	1	2	1	2	2	46	1		4	2	2	0	0	10	2	3	3	4	100	1	1	1	2	1			2							2	10			2		1	2	4	1	6
F15	55	1		1	2	2	2	2	3	2	51	1		3	2	2	0	0	3	0	2	4	4	200	1	1	1	1	1			2							1	11			2		3	4	4	1	4
F16	38	2		1	2	1	2	1	4	2	34	1		4	2	2	0	0	15	0	3	3	3	20	1	1	2	1	1			2							5	5			2		1	2	3	1	5
F17	26	1		1	2	1	2	3	3	1	32	1		3	1	1	6	0	6	0	3	3	3	20	1	1	2	1	2			2							4	7			2		1	3	3	1	4
F18	50	1		1	2	1	2	2	3	1	24	2		5	1	1	6	0	20	0	3	3	4	20	1	2	2	1	2			2							1	5			2		2	2	4	1	3
F19	25	1		1	2	2	2	1	2	2	25	2		5	2	2	0	0	2	2	3	3	6	50	1	1	2	1	2			2							1	4			2		1	4	6	1	3
F20	21	1		1	2	2	2	2	1	2	23	2		5	2	2	0	3	30	2	3	4	6	20	1	2	1	2	2			2							1	10			2		1	2	6	1	3
F21	35	1		1	3	1	2	2	1	2	22	2		5	2	2	0	3	7	2	4	3	4	40	1	2	1	1	2			2							2	10			2		1	2	4	1	6
F22	30	1		1	2	3	2	2	3	1	22	2		5	1	1	3	0	5	2	4	4	4	20	1	1	1	1	1			2							1	7			2		2	2	4	1	5
F23	33	1		1	2	2	1	1	1	1	21	1		5	1	1	3	1.5	6	2	4	3	4	15	1	1	1	1	1			2							2	10			2		1	2	4	1	6
F24	25	1		1	2	2	2	1	3	2	27	1		5	2	2	0	0	15	2	4	4	4	20	1	2	2	1	1			2							1	11			2		1	4	4	1	4
F25	30	1		1	1	2	2	2	3	2	45	1		3	2	2	0	0	5	2	2	3	4	20	1	2	2	1	2			2							2	11			2		1	2	4	1	6
F26	25	1		1	2	1	2	2	1	2	54	1		3	2	2	0	2	15	2	4	4	4	50	1	2	2	1	2			2							1	10			2		2	3	4	1	4
F27	50	2		1	2	2	2	2	3	2	56	1		3	2	2	0	0	10	2	2	3	4	50	1	1	2	2	1			2							4	8			2		1	2	4	1	6
F28	35	2		1	2	2	2	2	3	1	53	1		2	1	1	3	0	7	0	5	4	4	20	1	1	2	1	1			2							1	9			2		1	4	4	1	6
F29	35	1		1	2	2	2	2	1	2	54	1		4	2	2	0	2	14	2	4	3	4	40	1	2	1	1	2			2							1	11			2		2	2	4	1	6
F30	55	2		1	2	2	2	2	3	2	45	1		4	2	2	0	0	20	0	5	3	5	20	1	1	1	1	2			2							2	11			2		1	2	5	1	5
F31	40	1		1	3	2	2	1	1	2	34	1		2	2	2	0	3	15	2	4	3	4	80	1	2	2	1	1			2							1	10			2		1	4	4	1	5
F32	24	1		1	2	1	2	1	2	1	33	1		3	1	1	3	0	2	2	4	5	6	15	1	2	2	2	2			2							4	11			2		2	2	6	1	5
F33	35	2		1	2	2	2	2	4	1	23	1		3	1	1	3	0	30	2	6	5	6	20	1	2	1	1	2			2							1	10			2		1	2	6	1	5
F34	26	2		1	2	1	2	1	3	2	42	1		3	2	2	0	0	2	2	4	5	6	20	1	2	1	1	1			2							2	11			2		1	2	6	1	4
F35	50	2		2	2	1	2	2	3	2	23	2		4	2	2	0	0	5	0	3	5	4	100	1	1	2	1	1			2							1	10			2		3	2	4	1	2
F36	60	1		1	1	1	2	1	1	2	54	1		3	2	2	0	2	40	0	5	3	4	20	1	1	2	1	2			2							2	10			2		2	2	4	1	3
F37	60	2		1	2	2	2	2	1	2	55	1		3	2	2	0	2	25	0	4	4	4	20	1	1	1	2	2			2							2	10			2		2	2	4	1	3
F38	23	1		1	2	3	2	1	1	2	32	1		2	2	2	0	1	10	2	5	3	4	15	1	1	1	1	1			2							1	10			2		1	4	4	1	3
F39	33	2		1	2	2	2	2	1	1	33	1		3	1	1	6	0	4	2	6	4	4	100	1	2	2	1	2			2							1	11			2		1	2	4	1	4
F40	51	2		1	2	2	2	2	2	2	34	1		2	2	2	0	0	12	0	6	3	3	20	1	1	2	1	2			2							1	8			2		3	3	3	1	3
F41	55	2		1	2	2	2	2	2	2	43	1		3	2	2	0	0	15	0	3	5	3	15	1	2	1	1	2			2							2	9			2		2	2	3	1	5
F42	36	2		1	2	3	2	2	2	2	54	1		4	2	2	0	0	5	0	4	5	3	20	1	1	2	1	1			2							1	11			2		2	2	3	1	4
F43	35	2		1	2	2	1	2	3	2	23	2		5	2	2	0	0	20	0	5	3	3	20	1	2	2	1	2			2							3	10			2		1	2	3	1	4
F44	45	2		1	2	2	2	2	1	1	43	1		3	1	1	5	3	25	2	6	4	3	100	1	1	1	1	2			2							3	8			2		1	2	3	1	4
F45	50	1		1	2	2	2	2	1	2	53	1		3	2	2	0	0	22	2	4	2	3	20	1	2	2	2	2			2							3	7			2		1	2	3	1	3
F46	42	1		1	1	2	2	2	3	1	24	2		5	1	1	5	0	15	2	4	3	3	25	1	1	2	1	1			2							3	9			2		2	2	3	1	3
F47	53	1		1	2	2	2	2	1	2	35	1		4	2	2	0	4	30	0	4	5	3	40	1	1	1	1	2			2							2	13			2		1	4	3	1	4
F48	30	2		2	2	2	2	2	4	2	33	1		4	2	2	0	0	5	0	3	4	3	20	1	1	2	1	2			2							1	11			2		1	3	3	1	5
F49	45	1		1	2	2	2	2	2	2	54	1		3	2	2	0	0	25	0	4	5	3	25	1	1	2	2	2			2							2	10			2		2	1	3	1	4
F50	50	1		1	3	2	1	2	1	1	54	1		4	1	1	2	3	25	0	2	5	4	100	1	2	2	1	2			2							3	10			2		3	2	4	1	6
F51	60	1		1	2	2	2	2	3	2	22	2		5	2	2	0	0	30	0	5	4	4	40	1	1	1	1	1			2							3	10			2		2	2	4	1	3
F52	32	1		1	2	2	2	2	1	1	32	1		3	1	1	2	2	20	2	4	3	4	20	1	1	2	1	2			2							3	10			2		1	2	4	1	5
F53	35	2		1	2	2	2	2	1	2	21	2		5	2	2	0	2	10	2	3	4	4	20	1	1	2	2	2			2							3	3			2		1	2	4	1	4
F54	35	2		1	2	2	2	2	1	2	25	2		5	2	2	0	2	12	2	4	3	4	50	1	2	2	1	2			2							2	5			2		1	5	4	1	2
F55	26	1		1	2	2	2	2	1	2	43	1		3	2	2	0	1	15	2	3	4	4	50	1	2	2	1	2			2							1	7			2		2	3	4	1	4
F56	19	1		1	2	2	2	2	1	2	32	1		4	2	2	0	2	5	2	3	3	4	20	1	1	1	1	1			2							2	8			2		1	2	4	1	5
F57	60	1		1	4	2	2	2	1	1	32	1		4	1	1	2	2	4	0	3	3	4	20	1	1	2	1	2			2							2	9			2		3	2	4	1	6
F58	29	1		1	1	1	2	2	1	1	25	2		5	1	1	3	2	40	2	4	4	5	40	1	2	2	1	2			2							2	5			2		2	2	5	1	4
F59	35	2		1	3	2	1	2	1	1	22	2		4	1	1	3	3	15	3	5	2	4	20	1	2	2	1	2			2							2	10			2		2	1	4	1	6
F60	45	1		1	1	2	2	2	1	2	32	1		4	2	2	0	1	15	3	5	3	3	15	1	2	1	2	1			2							1	11			2		1	2	3	1	4
LEUKAEMIA - NON FARMERS
NF1	25	2		3	2	1	2	6	5	2	45	1			2	2	0	0	0	0	0		0	0	0	0	0	0	0																			1	4
NF2	35	1		1	2	1	2	4	5	2	34	1			2	2	0	0	0	0	0		0	0	0	0	0	0	0																			1	3
NF3	29	2		2	2	1	2	4	5	2	32	1			2	2	0	0	0	0	0		0	0	0	0	0	0	0																			1	4
NF4	31	1		2	1	1	2	6	5	2	33	1			2	2	0	0	0	0	0		0	0	0	0	0	0	0																			1	2
NF5	18	1		1	2	1	2	4	5	2	43	1			2	2	0	0	0	0	0		0	0	0	0	0	0	0																			1	2
NF6	20	1		1	2	1	2	4	5	2	44	1			2	2	0	0	0	0	0		0	0	0	0	0	0	0																			1	4
NF7	55	2		2	2	1	2	1	5	2	43	1			2	2	0	0	0	0	0		0	0	0	0	0	0	0																			1	5
NF8	21	1		1	2	1	2	4	5	2	43	1			2	2	0	0	0	0	0		0	0	0	0	0	0	0																			1	3
NF9	34	1		1	1	1	2	4	5	2	22	2			2	2	0	0	0	0	0		0	0	0	0	0	0	0																			1	2
NF10	40	2		2	2	1	2	1	5	2	23	1			2	2	0	0	0	0	0		0	0	0	0	0	0	0																			1	4
NF11	23	1		1	2	1	2	4	5	2	34	1			2	2	0	0	0	0	0		0	0	0	0	0	0	0																			1	3
NF12	50	1		1	1	1	2	5	5	2	56	1			2	2	0	0	0	0	0		0	0	0	0	0	0	0																			1	4
NF13	50	1		2	2	1	2	1	5	2	54	1			2	2	0	0	0	0	0		0	0	0	0	0	0	0																			1	3
NF14	20	1		1	3	1	2	4	5	2	43	1			2	2	0	0	0	0	0		0	0	0	0	0	0	0																			1	5
NF15	18	1		1	2	1	2	2	5	2	34	1			2	2	0	0	0	0	0		0	0	0	0	0	0	0																			1	6
NF16	28	1		2	2	1	2	1	5	2	23	2			2	2	0	0	0	0	0		0	0	0	0	0	0	0																			1	5
NF17	55	2		2	2	1	2	1	5	2	34	1			2	2	0	0	0	0	0		0	0	0	0	0	0	0																			1	4
NF18	46	2		2	2	1	2	1	5	2	43	1			2	2	0	0	0	0	0		0	0	0	0	0	0	0																			1	3
NF19	35	2		2	1	1	2	6	5	2	43	1			2	2	0	0	0	0	0		0	0	0	0	0	0	0																			1	2
NF20	60	1		1	2	1	2	4	5	2	25	2			2	2	0	0	0	0	0		0	0	0	0	0	0	0																			1	2
NF21	20	1		2	2	1	2	6	5	2	62	1			2	2	0	0	0	0	0		0	0	0	0	0	0	0																			1	2
NF22	25	1		1	2	1	2	4	5	2	47	1			2	2	0	0	0	0	0		0	0	0	0	0	0	0																			1	4
NF23	32	1		2	2	1	2	5	5	2	56	1			2	2	0	0	0	0	0		0	0	0	0	0	0	0																			1	5
NF24	40	2		1	3	1	2	2	5	2	62	1			2	2	0	0	0	0	0		0	0	0	0	0	0	0																			1	6
NF25	22	2		1	2	1	2	2	5	2	45	1			2	2	0	0	0	0	0		0	0	0	0	0	0	0																			1	3
NF26	30	1		1	2	1	2	4	5	2	33	1			2	2	0	0	0	0	0		0	0	0	0	0	0	0																			1	4
NF27	45	2		1	2	1	2	2	5	2	23	2			2	2	0	0	0	0	0		0	0	0	0	0	0	0																			1	5
NF28	29	1		1	1	1	2	2	5	2	35	1			2	2	0	0	0	0	0		0	0	0	0	0	0	0																			1	3
NF29	30	1		2	2	1	2	4	5	2	54	1			2	2	0	0	0	0	0		0	0	0	0	0	0	0																			1	4
NF30	52	1		1	1	1	2	1	5	2	34	1			2	2	0	0	0	0	0		0	0	0	0	0	0	0																			1	4
LYMPHOMA - FARMERS
LF1	45	1		1	2	2	2	1	1	2	34	1		4	2	2	0	2	20	2	4	5	4	100	1	2	1	1	1			2							3	5			2		1	5	4	2	5
LF2	48	1		1	2	2	2	1	1	1	43	1		3	1	1	3	2	25	2	3	4	4	150	1	1	1	2	1			2							2	3			2		1	4	3	2	3
LF3	50	1		1	1	2	1	2	2	2	54	1		4	2	2	0	0	25	2	3	3	3	80	1	2	2	1	2			2							1	7			2		1	3	3	2	5
LF4	58	1		1	1	1	2	2	2	2	43	1		3	2	2	0	0	30	2	3	5	4	40	1	2	2	1	2			2							3	10			2		1	5	3	2	3
LF5	59	1		1	1	2	2	3	3	2	34	1		3	2	2	0	0	35	0	3	4	4	50	1	1	2	1	1			2							3	9			2		1	4	3	2	3
LF6	60	2		1	3	2	2	2	2	2	56	1		4	2	2	0	0	40	0	3	5	4	20	1	2	2	2	1			2							3	10			2		1	5	3	2	3
LF7	60	1		1	3	1	2	3	3	2	54	1		3	2	2	0	0	45	0	4	5	4	100	1	2	1	1	1			2							2	8			2		1	5	4	2	4
LF8	40	1		1	4	2	2	2	2	2	65	1		4	2	2	0	0	25	2	4	5	4	20	1	1	1	1	2			2							4	10			2		1	5	4	2	2
LF9	50	1		1	3	2	2	1	1	2	43	1		2	2	2	0	3	25	2	4	3	3	100	1	2	1	2	2			2							1	5			2		2	3	4	2	4
LF10	55	2		1	2	2	1	2	2	1	32	1		3	1	1	4	0	30	0	4	4	3	20	1	2	2	1	2			2							2	10			2		1	4	4	2	4
LF11	34	2		1	2	2	2	3	3	1	33	1		2	1	1	4	0	25	0	4	4	4	50	1	2	2	1	1			2							1	10			2		1	4	4	2	1
LF12	58	1		1	2	2	2	2	2	1	43	1		4	1	1	5	0	30	0	4	3	6	20	1	1	2	1	1			2							2	11			2		1	3	4	2	4
LF13	55	2		1	2	2	2	2	2	1	24	1		5	1	1	6	0	35	0	5	4	6	20	1	1	2	2	1			2							3	13			2		1	4	5	2	3
LF14	60	1		2	2	1	2	2	2	2	22	2		5	2	2	0	0	50	2	5	4	4	200	1	1	2	1	1			2							2	14			2		1	4	5	2	3
LF15	34	1		1	2	2	2	1	1	2	18	1		4	2	2	0	4	35	2	3	4	4	100	1	1	1	1	1			2							1	10			2		1	4	3	2	5
LF16	43	2		1	3	2	2	3	3	2	35	1		2	2	2	0	0	20	2	4	3	4	20	1	2	1	1	2			2							2	5			2		1	3	4	2	4
LF17	44	1		1	3	2	2	2	2	1	54	1		3	1	1	3	0	20	0	3	5	4	100	1	2	1	2	1			2							3	7			2		1	5	3	2	6
LF18	54	1		1	3	3	2	3	3	2	33	1		4	2	2	0	0	25	0	3	4	4	20	1	2	2	1	1			2							2	5			2		1	4	3	2	5
LF19	35	1		1	2	2	1	2	2	2	37	1		2	2	2	0	0	20	0	3	3	4	20	1	2	2	1	1			2							1	13			2		1	3	3	2	4
LF20	41	1		1	2	1	2	3	3	2	60	1		3	2	2	0	0	20	0	3	4	4	150	1	1	2	2	1			2							2	10			2		1	4	3	2	3
LF21	37	2		1	2	2	2	2	2	2	19	1		5	2	2	0	0	15	0	3	5	4	20	1	1	2	1	2			2							2	11			2		1	5	3	2	5
LF22	35	2		1	3	2	2	3	3	1	22	2		5	1	1	4	0	12	2	3	3	4	20	1	1	2	1	1			2							2	14			2		2	3	3	2	3
LF23	34	1		1	2	2	2	2	2	1	24	2		5	1	1	5	0	15	2	5	3	5	20	1	2	2	2	1			2							2	9			2		1	3	5	2	3
LF24	57	1		1	1	2	1	3	3	1	37	1		3	1	1	4	0	25	2	5	3	4	20	1	2	1	1	1			2							3	11			2		1	3	5	2	3
LF25	31	1		1	2	2	2	2	2	1	19	1		5	1	1	5	0	15	2	3	5	6	15	1	2	1	1	1			2							2	11			2		1	5	3	2	4
LF26	40	2		1	2	3	1	1	1	1	25	1		5	1	1	5	1	20	2	5	3	6	20	1	2	1	1	2			2							3	10			2		1	3	5	2	5
LF27	48	1		1	1	2	1	2	2	1	34	1		3	1	1	6	0	30	0	5	4	6	40	1	1	1	1	1			2							2	9			2		1	4	5	2	3
LF28	50	2		1	3	2	2	2	2	2	35	1		4	2	2	0	0	25	2	3	5	4	50	1	1	2	2	1			2							3	11			2		1	5	3	2	5
LF29	30	2		1	3	1	2	1	1	1	25	2		4	1	1	4	2	20	3	3	3	4	20	1	1	2	1	1			2							2	10			2		1	3	3	2	3
LF30	30	2		1	4	2	2	2	2	1	27	2		6	1	1	6	0	15	3	3	4	4	20	1	1	2	1	2			2							1	10			2		1	4	3	2	2
LF31	33	2		1	2	2	2	3	3	1	54	1		3	1	1	6	0	25	2	3	3	2	50	1	2	2	2	1			2							1	10			2		1	3	3	2	5
LF32	45	1		1	2	2	2	2	2	1	43	1		4	1	1	5	0	20	0	3	5	3	20	1	2	1	1	1			2							1	11			2		1	5	3	2	4
LF33	34	2		1	2	1	2	3	3	2	33	1		3	2	2	0	0	40	1	3	4	3	20	1	1	1	1	1			2							1	10			2		1	4	3	2	3
LF34	45	2		1	3	2	2	1	1	1	23	2		4	1	1	2	2	23	0	4	3	3	20	1	1	2	1	1			2							2	11			2		2	3	4	2	5
LF35	40	2		1	4	2	2	1	2	1	40	1		3	1	1	3	0	15	0	3	5	4	100	1	1	2	2	2			2							5	14			2		1	5	3	2	4
LF36	55	1		1	3	2	1	2	1	1	25	2		4	1	1	3	2	14	0	2	4	4	20	1	2	2	1	2			2							2	13			2		1	4	2	2	3
LF37	44	1		1	3	3	2	1	2	2	34	1		3	2	2	0	0	10	0	3	3	4	20	1	2	2	2	1			2							3	9			2		1	3	3	2	3
LF38	27	2		1	4	2	2	2	1	1	35	1		4	1	1	4	3	12	0	3	4	4	15	1	2	1	2	1			2							2	8			2		1	4	3	2	3
LF39	34	2		1	3	3	2	1	2	1	36	1		4	1	1	5	0	14	0	2	4	4	100	1	1	1	2	1			2							1	7			2		1	4	2	2	5
LF40	47	1		1	2	1	2	2	3	2	38	1		3	2	2	0	0	15	0	3	4	3	20	1	1	1	2	1			2							2	10			2		1	4	3	2	4
LF41	37	2		1	2	2	2	1	2	1	43	1		4	1	1	4	0	15	1	3	3	3	15	1	1	2	1	1			2							3	11			2		2	3	3	2	7
LF42	55	1		1	1	2	2	2	1	1	32	1		3	1	1	4	3	15	1	3	5	4	20	1	2	2	1	2			2							2	10			2		1	5	3	2	4
LF43	30	1		1	3	3	2	2	2	2	23	2		4	2	2	0	0	10	2	4	4	6	20	1	1	1	2	2			2							1	8			2		1	4	4	2	4
LF44	44	1		1	2	2	2	2	3	1	43	1		3	1	1	3	0	16	1	3	4	6	100	1	2	2	2	2			2							2	9			2		1	4	3	2	3
LF45	35	2		1	2	2	2	2	2	1	33	1		2	1	1	5	0	10	2	3	3	4	20	1	2	1	2	2			2							3	7			2		1	3	3	2	6
LF46	34	2		1	2	3	2	2	2	1	31	1		3	1	1	3	0	10	0	2	4	4	25	1	1	1	1	1			2							3	9			2		1	4	2	2	4
LF47	34	1		1	3	2	2	1	3	2	23	2		5	2	2	0	0	11	0	3	3	4	40	1	1	2	1	1			2							3	10			2		1	3	3	2	6
LF48	42	2		1	2	2	2	2	2	1	24	2		6	1	1	2	0	12	0	3	4	4	50	1	2	1	2	1			2							2	11			2		1	4	3	2	4
LF49	41	1		1	2	1	2	2	3	1	33	1		3	1	1	3	0	15	0	3	4	4	20	1	2	1	1	1			2							1	11			2		1	4	3	2	3
LF50	48	1		1	2	2	2	1	3	1	34	1		4	1	1	4	0	15	2	3	3	4	40	1	2	1	1	1			2							5	10			2		1	3	3	2	3
LF51	34	2		1	2	2	1	1	1	2	32	1		3	2	2	0	4	10	2	3	4	4	20	1	1	1	1	1			2							2	11			2		1	4	3	2	6
LF52	43	1		1	2	2	2	2	2	1	33	1		4	1	1	6	0	15	2	4	5	4	15	1	2	2	2	1			2							1	11			2		1	5	4	2	4
LF53	53	2		1	2	1	2	1	2	1	54	1		3	1	1	4	0	15	1	4	3	4	20	1	2	1	2	2			2							4	3			2		1	3	4	2	4
LF54	54	2		1	2	2	2	2	1	1	45	1		2	1	1	5	4	15	1	4	4	5	20	1	1	1	1	2			2							2	5			2		1	4	4	2	5
LF55	43	1		1	1	3	2	1	2	2	32	1		2	2	2	0	0	10	0	2	3	4	50	1	1	1	1	2			2							3	11			2		2	3	2	2	3
LF56	44	2		1	2	2	2	2	2	1	40	1		3	1	1	3	0	10	0	2	4	6	50	1	2	2	2	1			2							2	8			2		1	4	2	2	5
LF57	58	2		1	3	2	2	2	2	1	55	1		4	1	1	3	0	14	0	2	3	6	20	1	1	1	1	2			2							2	9			2		1	3	2	2	3
LF58	34	2		1	4	2	2	1	3	1	32	1		2	1	1	4	0	20	0	1	4	6	40	1	2	2	1	2			2							1	11			2		2	4	1	2	2
LF59	54	2		1	3	1	2	1	2	2	25	2		5	2	2	0	0	15	0	2	5	3	20	1	2	1	2	2			2							5	10			2		1	5	2	2	1
LF60	48	1		1	3	2	2	1	3	1	44	1		3	1	1	2	0	5	2	1	3	3	80	1	1	2	1	1			2							3	11			2		2	3	1	2	1
LYMPHOMA - NON - FARMERS
LNF1	60	1		1	1	1	2	3	5	2	45	1			2	2	0	0	0	0	0		0	0	2	0	0	0	0																			2	1
LNF2	21	2		2	1	1	2	3	5	2	35	1			2	2	0	0	0	0	0		0	0	2	0	0	0	0																			2	2
LNF3	32	1		1	1	1	2	3	5	2	32	2			2	2	0	0	0	0	0		0	0	2	0	0	0	0																			2	2
LNF4	26	2		2	1	1	2	3	5	2	22	2			2	2	0	0	0	0	0		0	0	2	0	0	0	0																			2	2
LNF5	35	2		2	2	1	2	3	5	2	25	2			2	2	0	0	0	0	0		0	0	2	0	0	0	0																			2	3
LNF6	50	2		1	2	1	2	2	5	2	32	2			2	2	0	0	0	0	0		0	0	2	0	0	0	0																			2	3
LNF7	33	1		1	3	1	2	3	5	2	32	1			2	2	0	0	0	0	0		0	0	2	0	0	0	0																			2	4
LNF8	59	1		1	3	1	2	4	5	2	22	1			2	2	0	0	0	0	0		0	0	2	0	0	0	0																			2	4
LNF9	21	1		1	2	1	2	3	5	2	32	2			2	2	0	0	0	0	0		0	0	2	0	0	0	0																			2	5
LNF10	54	2		1	2	1	2	4	5	2	33	1			2	2	0	0	0	0	0		0	0	2	0	0	0	0																			2	4
LNF11	43	2		1	1	1	2	3	5	2	34	1			2	2	0	0	0	0	0		0	0	2	0	0	0	0																			2	5
LNF12	19	2		1	1	1	2	3	5	2	45	1			2	2	0	0	0	0	0		0	0	2	0	0	0	0																			2	3
LNF13	34	1		1	2	1	2	3	5	2	43	1			2	2	0	0	0	0	0		0	0	2	0	0	0	0																			2	2
LNF14	50	1		1	1	1	2	3	5	2	22	1			2	2	0	0	0	0	0		0	0	2	0	0	0	0																			2	4
LNF15	47	2		1	3	1	2	3	5	2	23	1			2	2	0	0	0	0	0		0	0	2	0	0	0	0																			2	4
LNF16	45	1		2	2	1	2	2	5	2	22	2			2	2	0	0	0	0	0		0	0	2	0	0	0	0																			2	4
LNF17	42	1		1	1	1	2	3	5	2	32	1			2	2	0	0	0	0	0		0	0	2	0	0	0	0																			2	4
LNF18	19	1		2	2	1	2	2	5	2	34	1			2	2	0	0	0	0	0		0	0	2	0	0	0	0																			2	5
LNF19	42	2		2	2	1	2	3	5	2	43	1			2	2	0	0	0	0	0		0	0	2	0	0	0	0																			2	3
LNF20	19	2		1	2	1	2	3	5	2	46	1			2	2	0	0	0	0	0		0	0	2	0	0	0	0																			2	4
LNF21	30	1		1	3	1	2	3	5	2	19	1			2	2	0	0	0	0	0		0	0	2	0	0	0	0																			2	5
LNF22	45	2		1	1	1	2	3	5	2	23	2			2	2	0	0	0	0	0		0	0	2	0	0	0	0																			2	6
LNF23	20	1		1	2	1	2	3	5	2	22	2			2	2	0	0	0	0	0		0	0	2	0	0	0	0																			2	6
LNF24	40	1		1	2	1	2	3	5	2	32	1			2	2	0	0	0	0	0		0	0	2	0	0	0	0																			2	3
LNF25	33	2		2	2	1	2	3	5	2	34	1			2	2	0	0	0	0	0		0	0	2	0	0	0	0																			2	3
LNF26	19	1		1	2	1	2	2	5	2	54	1			2	2	0	0	0	0	0		0	0	2	0	0	0	0																			2	4
LNF27	21	1		1	2	1	2	3	5	2	33	1			2	2	0	0	0	0	0		0	0	2	0	0	0	0																			2	6
LNF28	34	1		1	3	1	2	1	5	2	33	1			2	2	0	0	0	0	0		0	0	2	0	0	0	0																			2	3
LNF29	35	2		1	3	1	2	1	5	2	22	2			2	2	0	0	0	0	0		0	0	2	0	0	0	0																			2	4
LNF30	45	1		1	3	1	2	1	5	2	22	2			2	2	0	0	0	0	0		0	0	2	0	0	0	0																			2	3
BREAST CANCER - FARMERS
BF1	48	2		1	2	1	2	1	2	1	34	1		4	1	1	4	0	30	2	3	3	4	20	1	2	2	1	2			2							4	10			2		1	3	2	3	1
BF2	50	2		1	3	2	2	1	2	2	32	1		4	2	2	0	0	25	2	3	4	5	15	1	2	1	2	2			2							4	11			2		2	2	2	3	2
BF3	54	2		1	3	2	2	1	3	2	33	1		3	2	2	0	0	15	3	3	3	4	16	1	2	1	2	2			2							4	9			2		1	2	2	3	2
BF4	43	2		1	3	2	1	1	2	2	23	2		5	2	2	0	0	10	2	4	2	6	20	1	2	2	1	1			2							4	7			2		1	2	3	3	3
BF5	36	2		1	2	2	2	1	3	2	34	1		3	2	2	0	0	25	3	3	3	6	20	1	1	1	2	1			2							1	8			2		1	2	2	3	2
BF6	57	2		1	3	2	2	2	1	2	54	1		4	2	2	0	2	30	2	3	4	6	15	1	2	1	1	1			2							2	11			2		1	2	2	3	3
BF7	35	2		1	3	1	2	2	2	1	44	1		5	1	1	3	0	13	2	2	2	4	15	1	2	2	1	1			2							1	9			2		1	2	3	3	3
BF8	55	2		1	2	1	2	1	3	1	43	1		3	1	1	4	0	35	2	3	3	4	15	1	1	2	1	2			2							2	11			2		1	2	4	3	4
BF9	55	2		1	3	2	2	2	2	1	22	2		5	1	1	2	0	15	2	3	4	4	15	1	2	2	2	1			2							1	11			2		1	2	4	3	3
BF10	40	2		1	4	1	2	1	3	1	28	1		4	1	1	2	0	10	0	3	4	4	20	1	2	2	2	2			2							2	10			2		1	2	5	3	3
BF11	50	2		1	2	2	2	2	2	2	29	1		5	2	2	0	0	25	3	3	4	4	20	1	2	1	1	2			2							1	11			2		1	3	4	3	2
BF12	56	2		1	3	2	1	2	1	2	66	1		4	2	2	0	2	32	0	3	4	3	15	1	1	1	1	2			2							2	10			2		1	2	1	3	2
BF13	49	2		1	4	1	2	2	3	2	54	1		3	2	2	0	0	15	0	4	5	3	15	1	2	2	1	1			2							3	9			2		1	1	2	3	1
BF14	42	2		1	3	2	2	1	3	1	43	1		2	1	1	5	0	35	0	4	3	3	15	1	2	2	2	1			2							2	9			2		2	2	2	3	2
BF15	44	2		1	1	1	2	2	3	1	34	1		3	1	1	6	0	24	2	4	4	3	15	1	1	2	2	2			2							1	9			2		1	2	2	3	2
BF16	32	2		1	3	2	1	1	3	1	37	1		4	1	1	4	0	12	3	3	3	3	15	1	2	2	1	1			2							2	11			2		1	2	2	3	3
BF17	27	2		1	1	1	2	2	3	2	32	1		5	2	2	0	0	5	3	3	4	2	15	1	2	1	1	1			2							5	10			2		1	1	3	3	2
BF18	28	2		2	2	2	2	1	3	2	21	1		5	2	2	0	0	5	3	3	5	3	15	1	2	1	2	2			2							2	11			2		1	2	2	3	3
BF19	33	2		1	1	2	2	2	3	2	21	2		5	2	2	0	0	20	0	4	4	4	20	1	1	1	2	1			2							1	11			2		1	2	4	3	1
BF20	34	2		1	2	2	2	1	2	1	24	1		5	1	1	5	0	10	3	4	3	4	20	1	1	2	2	1			2							2	9			2		1	3	5	3	2
BF21	36	2		1	3	2	2	2	3	1	45	1		4	1	1	4	0	15	0	4	4	3	15	1	2	1	1	2			2							3	11			2		1	2	2	3	3
BF22	44	2		1	3	3	1	2	3	1	65	1		3	1	1	3	0	12	3	4	4	2	15	1	2	1	2	2			2							3	8			2		2	2	2	3	2
BF23	55	2		1	3	3	1	2	3	1	43	1		4	1	1	3	0	10	2	3	3	4	15	1	1	2	2	2			2							3	3			2		1	2	2	3	2
BF24	54	2		1	2	2	2	2	2	2	43	1		3	2	2	0	0	25	3	4	4	3	30	1	2	1	1	1			2							3	11			2		2	5	1	3	2
BF25	52	2		1	2	2	2	1	3	2	22	2		5	2	2	0	0	14	0	5	5	2	15	1	2	2	1	1			2							3	10			2		1	2	6	3	2
BF26	59	2		1	2	3	2	2	3	1	34	1		4	1	1	6	0	23	2	4	4	4	15	1	1	1	2	1			2							2	11			2		2	1	2	3	2
BF27	45	2		1	2	2	2	1	3	2	46	1		3	2	2	0	0	15	3	4	3	4	50	1	2	1	2	2			2							1	9			2		2	2	3	3	2
BF28	44	2		1	3	3	1	2	3	2	54	1		4	2	2	0	0	10	2	3	4	3	20	1	1	2	1	1			2							2	11			2		2	1	2	3	3
BF29	57	2		1	3	1	2	2	3	2	44	1		3	2	2	0	0	23	3	4	3	4	15	1	2	1	2	1			2							3	8			2		2	2	5	3	3
BF30	56	2		1	4	2	2	2	3	1	25	2		5	1	1	3	0	20	2	1	4	4	15	1	2	1	2	2			2							2	10			2		3	2	2	3	3
BF31	33	2		1	3	1	2	1	3	1	28	1		5	1	1	3	0	10	3	1	3	2	30	1	1	2	1	1			2							1	10			2		1	2	2	3	2
BF32	42	2		1	2	2	2	1	3	1	24	2		5	1	1	3	0	12	2	1	4	3	50	1	1	1	2	1			2							2	3			2		1	4	5	3	2
BF33	33	2		1	3	3	1	1	2	1	32	1		4	1	1	3	0	12	2	1	3	3	100	1	2	1	2	1			2							2	10			2		1	2	2	3	1
BF34	34	2		1	3	2	2	1	3	2	22	1		5	2	2	0	0	7	2	1	4	4	50	1	2	2	1	2			2							2	10			2		2	4	1	3	2
BF35	36	2		1	3	3	1	1	2	2	24	1		5	2	2	0	0	15	2	2	4	4	20	1	2	2	2	1			2							2	11			2		1	2	2	3	3
BF36	45	2		1	2	3	2	2	3	2	34	1		4	2	2	0	0	10	0	2	5	4	50	1	1	1	2	1			2							2	13			2		2	2	5	3	2
BF37	56	2		1	2	2	2	2	3	1	32	1		3	1	1	5	0	11	3	2	3	4	20	1	1	1	1	2			2							1	8			2		3	2	2	3	2
BF38	58	2		1	3	1	1	1	3	1	36	1		5	1	1	6	0	15	0	1	4	4	50	1	2	2	1	2			2							2	8			2		2	4	1	3	3
BF39	38	2		1	2	3	2	2	3	1	33	1		3	1	1	5	0	15	0	2	5	4	30	1	2	1	2	1			2							3	7			2		2	2	2	3	2
BF40	29	2		1	2	2	2	1	3	2	22	2		5	2	2	0	0	10	0	1	3	5	20	1	2	2	1	1			2							2	3			2		2	1	2	3	1
BF41	49	2		1	2	1	2	2	3	2	32	1		3	2	2	0	0	5	2	2	3	6	20	1	1	1	1	2			2							1	11			2		2	2	5	3	3
BF42	55	2		1	3	3	2	2	2	2	43	1		5	2	2	0	0	5	3	1	2	6	15	1	1	1	1	1			2							2	10			2		2	4	2	3	2
BF43	48	2		1	4	3	2	2	3	1	56	1		3	1	1	5	0	10	3	2	4	6	10	1	2	2	2	1			2							2	3			2		2	2	3	3	2
BF44	56	2		1	4	2	2	1	3	1	54	1		5	1	1	5	0	15	3	2	3	6	20	1	2	1	2	2			2							3	9			2		2	2	2	3	1
BF45	50	2		1	3	1	1	2	1	1	23	1		3	1	1	6	1	20	0	2	4	3	20	1	1	1	1	1			2							2	7			2		2	2	2	3	1
BF46	58	2		1	2	2	2	1	3	2	34	1		3	2	2	0	0	25	3	2	5	4	15	1	2	2	2	2			2							1	11			2		1	2	2	3	1
BF47	48	2		1	2	2	2	2	3	2	21	2		5	2	2	0	0	35	0	3	3	5	15	1	2	1	2	1			2							2	10			2		2	2	5	3	2
BF48	34	2		1	2	2	2	1	3	2	45	1		3	2	2	0	0	24	0	3	3	4	30	1	1	1	1	1			2							1	8			2		1	4	2	3	2
BF49	54	2		1	2	2	2	2	1	1	43	1		5	1	1	4	2	20	2	3	2	3	50	1	2	2	2	2			2							5	11			2		2	2	5	3	2
BF50	56	2		1	3	1	2	1	3	1	22	2		5	1	1	3	0	15	2	3	2	5	100	1	2	1	2	1			2							2	9			2		2	2	2	3	3
BF51	57	2		1	2	2	2	2	3	1	43	1		3	1	1	4	0	30	2	2	4	3	50	1	1	1	1	1			2							3	10			2		1	2	2	3	2
BF52	43	2		1	1	2	2	2	3	2	34	1		5	2	2	0	0	24	2	2	3	4	20	1	2	2	2	1			2							2	8			2		2	2	2	3	2
BF53	34	2		1	2	3	2	2	3	2	34	1		5	2	2	0	0	25	1	2	4	5	50	1	2	2	1	2			2							1	9			2		1	2	2	3	3
BF54	60	2		1	2	1	2	2	3	1	32	1		3	1	1	6	0	30	2	1	3	5	20	1	2	1	2	1			2							2	11			2		2	2	2	3	3
BF55	40	2		1	2	1	2	1	3	1	21	2		4	1	1	5	0	20	1	1	2	6	50	1	1	1	2	2			2							3	8			2		2	1	3	3	2
BF56	41	2		1	3	1	1	2	2	2	22	2		5	2	2	0	0	25	0	1	4	8	20	1	2	2	1	1			2							2	10			2		2	2	1	3	1
BF57	37	2		1	2	1	2	1	3	1	18	1		4	1	1	4	0	20	0	1	2	7	20	1	2	1	2	1			2							1	9			2		2	2	2	3	3
BF58	49	2		1	3	1	1	2	2	1	23	1		3	1	1	6	0	20	0	1	4	8	20	1	2	2	2	2			2							5	8			2		2	2	2	3	2
BF59	44	2		1	3	1	1	2	3	2	22	2		5	2	2	0	0	25	2	1	4	5	20	1	2	2	1	1			2							2	10			2		2	2	2	3	2
BF60	40	2		1	2	2	1	2	2	1	34	1		3	1	1	6	0	15	1	1	3	6	10	1	1	1	2	1			2							2	8			2		1	2	2	3	3
BREAST CANCER - NON-FARMERS
BNF1	50	2		1	2	1	2	1	5	2	24	2			2	2	0	0	0	0	0		0	0	2	0	0	0	0																			3	2
BNF2	40	2		1	2	1	2	2	5	2	32	1			2	2	0	0	0	0	0		0	0	2	0	0	0	0																			3	2
BNF3	38	2		1	3	1	2	2	5	2	45	1			2	2	0	0	0	0	0		0	0	2	0	0	0	0																			3	3
BNF4	50	2		2	2	1	2	2	5	2	56	1			2	2	0	0	0	0	0		0	0	2	0	0	0	0																			3	2
BNF5	46	2		1	1	1	2	2	5	2	55	1			2	2	0	0	0	0	0		0	0	2	0	0	0	0																			3	4
BNF6	43	2		1	2	1	2	2	5	2	43	1			2	2	0	0	0	0	0		0	0	2	0	0	0	0																			3	2
BNF7	53	2		1	2	1	2	3	5	2	32	1			2	2	0	0	0	0	0		0	0	2	0	0	0	0																			3	2
BNF8	57	2		1	2	1	2	2	5	2	34	1			2	2	0	0	0	0	0		0	0	2	0	0	0	0																			3	4
BNF9	50	2		1	2	1	2	3	5	2	45	1			2	2	0	0	0	0	0		0	0	2	0	0	0	0																			3	4
BNF10	50	2		2	1	1	2	2	5	2	53	1			2	2	0	0	0	0	0		0	0	2	0	0	0	0																			3	2
BNF11	36	2		1	2	1	2	3	5	2	24	2			2	2	0	0	0	0	0		0	0	2	0	0	0	0																			3	3
BNF12	48	2		1	1	1	2	2	5	2	57	1			2	2	0	0	0	0	0		0	0	2	0	0	0	0																			3	2
BNF13	42	2		2	1	1	2	2	5	2	61	1			2	2	0	0	0	0	0		0	0	2	0	0	0	0																			3	2
BNF14	52	2		2	2	1	2	3	5	2	32	1			2	2	0	0	0	0	0		0	0	2	0	0	0	0																			3	2
BNF15	45	2		2	1	1	2	2	5	2	34	1			2	2	0	0	0	0	0		0	0	2	0	0	0	0																			3	3
BNF16	30	2		2	1	1	2	3	5	2	33	1			2	2	0	0	0	0	0		0	0	2	0	0	0	0																			3	3
BNF17	38	2		2	1	1	2	2	5	2	31	1			2	2	0	0	0	0	0		0	0	2	0	0	0	0																			3	3
BNF18	40	2		2	2	1	2	3	5	2	25	2			2	2	0	0	0	0	0		0	0	2	0	0	0	0																			3	2
BNF19	47	2		1	1	1	2	2	5	2	29	2			2	2	0	0	0	0	0		0	0	2	0	0	0	0																			3	3
BNF20	49	2		1	2	1	2	3	5	2	28	2			2	2	0	0	0	0	0		0	0	2	0	0	0	0																			3	2
BNF21	50	2		1	2	1	2	2	5	2	43	1			2	2	0	0	0	0	0		0	0	2	0	0	0	0																			3	2
BNF22	60	2		1	3	1	2	2	5	2	38	1			2	2	0	0	0	0	0		0	0	2	0	0	0	0																			3	2
BNF23	59	2		1	2	1	2	2	5	2	49	1			2	2	0	0	0	0	0		0	0	2	0	0	0	0																			3	3
BNF24	36	2		2	1	1	2	3	5	2	44	1			2	2	0	0	0	0	0		0	0	2	0	0	0	0																			3	2
BNF25	32	2		2	2	1	2	2	5	2	41	1			2	2	0	0	0	0	0		0	0	2	0	0	0	0																			3	3
BNF26	48	2		1	2	1	2	3	5	2	21	1			2	2	0	0	0	0	0		0	0	2	0	0	0	0																			3	2
BNF27	50	2		1	3	1	2	2	5	2	19	2			2	2	0	0	0	0	0		0	0	2	0	0	0	0																			3	3
BNF28	31	2		1	2	1	2	2	5	2	35	1			2	2	0	0	0	0	0		0	0	2	0	0	0	0																			3	2
BNF29	40	2		1	3	1	2	2	5	2	22	2			2	2	0	0	0	0	0		0	0	2	0	0	0	0																			3	2
BNF30	45	2		1	4	1	2	3	5	2	27	2			2	2	0	0	0	0	0		0	0	2	0	0	0	0																			3	2
HEALTHY CONTROLS
C1	29	1		1	2	1	2	3	5	2					2	2	0	0	0	0	0		0	0	2	0	0	0	0																			0	0
C2	27	1		1	2	1	2	2	5	2					2	2	0	0	0	0	0		0	0	2	0	0	0	0																			0	0
C3	25	1		1	2	2	2	2	5	2					2	2	0	0	0	0	0		0	0	2	0	0	0	0																			0	0
C4	29	1		1	2	1	2	2	5	2					2	2	0	0	0	0	0		0	0	2	0	0	0	0																			0	0
C5	19	1		1	2	1	2	2	5	2					2	2	0	0	0	0	0		0	0	2	0	0	0	0																			0	0
C6	21	1		1	2	1	2	2	5	2					2	2	0	0	0	0	0		0	0	2	0	0	0	0																			0	0
C7	23	1		1	2	1	2	4	5	2					2	2	0	0	0	0	0		0	0	2	0	0	0	0																			0	0
C8	26	1		1	2	1	2	3	5	2					2	2	0	0	0	0	0		0	0	2	0	0	0	0																			0	0
C9	28	1		1	2	2	2	2	5	2					2	2	0	0	0	0	0		0	0	2	0	0	0	0																			0	0
C10	19	1		1	3	1	2	2	5	2					2	2	0	0	0	0	0		0	0	2	0	0	0	0																			0	0
C11	21	1		1	2	1	2	4	5	2					2	2	0	0	0	0	0		0	0	2	0	0	0	0																			0	0
C12	24	1		2	2	1	2	4	5	2					2	2	0	0	0	0	0		0	0	2	0	0	0	0																			0	0
C13	23	1		1	2	1	2	3	5	2					2	2	0	0	0	0	0		0	0	2	0	0	0	0																			0	0
C14	26	1		1	2	1	2	2	5	2					2	2	0	0	0	0	0		0	0	2	0	0	0	0																			0	0
C15	21	1		1	2	1	2	3	5	2					2	2	0	0	0	0	0		0	0	2	0	0	0	0																			0	0
C16	20	1		1	2	1	2	2	5	2					2	2	0	0	0	0	0		0	0	2	0	0	0	0																			0	0
C17	21	2		1	2	1	2	3	5	2					2	2	0	0	0	0	0		0	0	2	0	0	0	0																			0	0
C18	20	1		1	2	2	2	2	5	2					2	2	0	0	0	0	0		0	0	2	0	0	0	0																			0	0
C19	30	2		1	2	1	2	5	5	2					2	2	0	0	0	0	0		0	0	2	0	0	0	0																			0	0
C20	28	1		1	3	1	2	2	5	2					2	2	0	0	0	0	0		0	0	2	0	0	0	0																			0	0
C21	27	1		2	2	1	2	5	5	2					2	2	0	0	0	0	0		0	0	2	0	0	0	0																			0	0
C22	28	1		1	2	1	2	2	5	2					2	2	0	0	0	0	0		0	0	2	0	0	0	0																			0	0
C23	28	1		1	2	1	2	3	5	2					2	2	0	0	0	0	0		0	0	2	0	0	0	0																			0	0
C24	29	1		1	2	2	2	2	5	2					2	2	0	0	0	0	0		0	0	2	0	0	0	0																			0	0
C25	24	1		1	2	1	2	3	5	2					2	2	0	0	0	0	0		0	0	2	0	0	0	0																			0	0
C26	23	1		1	2	1	2	3	5	2					2	2	0	0	0	0	0		0	0	2	0	0	0	0																			0	0
C27	22	2		1	2	1	2	3	5	2					2	2	0	0	0	0	0		0	0	2	0	0	0	0																			0	0
C28	23	2		1	2	1	2	5	5	2					2	2	0	0	0	0	0		0	0	2	0	0	0	0																			0	0
C29	23	2		1	3	1	2	2	5	2					2	2	0	0	0	0	0		0	0	2	0	0	0	0																			0	0
C30	25	2		1	2	1	2	3	5	2					2	2	0	0	0	0	0		0	0	2	0	0	0	0																			0	0
C31	21	2		1	2	1	2	2	5	2					2	2	0	0	0	0	0		0	0	2	0	0	0	0																			0	0
C32	18	1		1	2	1	2	3	5	2					2	2	0	0	0	0	0		0	0	2	0	0	0	0																			0	0
C33	28	1		1	2	1	2	2	5	2					2	2	0	0	0	0	0		0	0	2	0	0	0	0																			0	0
C34	25	1		1	2	1	2	2	5	2					2	2	0	0	0	0	0		0	0	2	0	0	0	0																			0	0
C35	19	1		1	2	1	2	4	5	2					2	2	0	0	0	0	0		0	0	2	0	0	0	0																			0	0
C36	18	1		1	1	2	2	4	5	2					2	2	0	0	0	0	0		0	0	2	0	0	0	0																			0	0
C37	27	2		1	2	1	2	2	5	2					2	2	0	0	0	0	0		0	0	2	0	0	0	0																			0	0
C38	29	2		1	2	1	2	2	5	2					2	2	0	0	0	0	0		0	0	2	0	0	0	0																			0	0
C39	25	2		3	2	2	2	4	5	2					2	2	0	0	0	0	0		0	0	2	0	0	0	0																			0	0
C40	25	2		1	2	1	2	3	5	2					2	2	0	0	0	0	0		0	0	2	0	0	0	0																			0	0
C41	29	2		1	2	1	2	3	5	2					2	2	0	0	0	0	0		0	0	2	0	0	0	0																			0	0
C42	19	2		1	2	1	2	2	5	2					2	2	0	0	0	0	0		0	0	2	0	0	0	0																			0	0
C43	29	1		1	2	1	2	3	5	2					2	2	0	0	0	0	0		0	0	2	0	0	0	0																			0	0
C44	28	1		1	2	1	2	4	5	2					2	2	0	0	0	0	0		0	0	2	0	0	0	0																			0	0
C45	24	1		2	2	1	2	2	5	2					2	2	0	0	0	0	0		0	0	2	0	0	0	0																			0	0
C46	23	1		1	2	1	2	4	5	2					2	2	0	0	0	0	0		0	0	2	0	0	0	0																			0	0
C47	24	1		1	2	1	2	2	5	2					2	2	0	0	0	0	0		0	0	2	0	0	0	0																			0	0
C48	23	1		1	2	1	2	4	5	2					2	2	0	0	0	0	0		0	0	2	0	0	0	0																			0	0
C49	23	1		1	2	1	2	4	5	2					2	2	0	0	0	0	0		0	0	2	0	0	0	0																			0	0
C50	25	2		1	2	1	2	2	5	2					2	2	0	0	0	0	0		0	0	2	0	0	0	0																			0	0
C51	22	1		2	2	2	2	4	5	2					2	2	0	0	0	0	0		0	0	2	0	0	0	0																			0	0
C52	28	1		1	2	1	2	4	5	2					2	2	0	0	0	0	0		0	0	2	0	0	0	0																			0	0
C53	32	2		1	1	1	2	4	5	2					2	2	0	0	0	0	0		0	0	2	0	0	0	0																			0	0
C54	33	2		1	2	1	2	4	5	2					2	2	0	0	0	0	0		0	0	2	0	0	0	0																			0	0
C55	26	2		1	2	1	2	4	5	2					2	2	0	0	0	0	0		0	0	2	0	0	0	0																			0	0
C56	28	2		1	2	1	2	4	5	2					2	2	0	0	0	0	0		0	0	2	0	0	0	0																			0	0
C57	27	2		1	1	1	2	4	5	2					2	2	0	0	0	0	0		0	0	2	0	0	0	0																			0	0
C58	29	1		1	2	2	2	3	5	2					2	2	0	0	0	0	0		0	0	2	0	0	0	0																			0	0
C59	33	1		1	3	1	2	3	5	2					2	2	0	0	0	0	0		0	0	2	0	0	0	0																			0	0
C60	31	1		1	2	1	2	2	5	2					2	2	0	0	0	0	0		0	0	2	0	0	0	0																			0	0
C61	34	1		1	2	1	2	3	5	2					2	2	0	0	0	0	0		0	0	2	0	0	0	0																			0	0
C62	33	1		1	2	1	2	2	5	2					2	2	0	0	0	0	0		0	0	2	0	0	0	0																			0	0
C63	45	1		1	1	1	2	2	5	2					2	2	0	0	0	0	0		0	0	2	0	0	0	0																			0	0
C64	32	1		1	2	1	2	4	5	2					2	2	0	0	0	0	0		0	0	2	0	0	0	0																			0	0
C65	26	1		1	2	1	2	4	5	2					2	2	0	0	0	0	0		0	0	2	0	0	0	0																			0	0
C66	27	1		1	1	1	2	2	5	2					2	2	0	0	0	0	0		0	0	2	0	0	0	0																			0	0
C67	32	1		1	2	1	2	2	5	2					2	2	0	0	0	0	0		0	0	2	0	0	0	0																			0	0
C68	20	1		1	2	1	2	4	5	2					2	2	0	0	0	0	0		0	0	2	0	0	0	0																			0	0
C69	34	2		1	2	1	2	3	5	2					2	2	0	0	0	0	0		0	0	2	0	0	0	0																			0	0
C70	30	2		1	2	1	2	3	5	2					2	2	0	0	0	0	0		0	0	2	0	0	0	0																			0	0
C71	22	2		1	1	1	2	2	5	2					2	2	0	0	0	0	0		0	0	2	0	0	0	0																			0	0
C72	23	1		1	2	1	2	3	5	2					2	2	0	0	0	0	0		0	0	2	0	0	0	0																			0	0
C73	26	1		1	2	1	2	4	5	2					2	2	0	0	0	0	0		0	0	2	0	0	0	0																			0	0
C74	27	1		1	1	1	2	2	5	2					2	2	0	0	0	0	0		0	0	2	0	0	0	0																			0	0
C75	22	1		1	1	1	2	4	5	2					2	2	0	0	0	0	0		0	0	2	0	0	0	0																			0	0
C76	25	1		1	2	1	2	2	5	2					2	2	0	0	0	0	0		0	0	2	0	0	0	0																			0	0
C77	45	2		1	2	1	2	4	5	2					2	2	0	0	0	0	0		0	0	2	0	0	0	0																			0	0
C78	33	2		1	2	1	2	4	5	2					2	2	0	0	0	0	0		0	0	2	0	0	0	0																			0	0
C79	32	2		1	2	1	2	2	5	2					2	2	0	0	0	0	0		0	0	2	0	0	0	0																			0	0
C80	21	2		1	1	1	2	4	5	2					2	2	0	0	0	0	0		0	0	2	0	0	0	0																			0	0
C81	25	2		1	2	1	2	4	5	2					2	2	0	0	0	0	0		0	0	2	0	0	0	0																			0	0
C82	32	1		1	2	1	2	4	5	2					2	2	0	0	0	0	0		0	0	2	0	0	0	0																			0	0
C83	33	2		1	1	1	2	4	5	2					2	2	0	0	0	0	0		0	0	2	0	0	0	0																			0	0
C84	36	1		1	1	1	2	5	5	2					2	2	0	0	0	0	0		0	0	2	0	0	0	0																			0	0
C85	26	1		1	2	1	2	3	5	2					2	2	0	0	0	0	0		0	0	2	0	0	0	0																			0	0
C86	22	1		1	2	1	2	3	5	2					2	2	0	0	0	0	0		0	0	2	0	0	0	0																			0	0
C87	27	1		2	2	1	2	2	5	2					2	2	0	0	0	0	0		0	0	2	0	0	0	0																			0	0
C88	28	1		1	2	1	2	2	5	2					2	2	0	0	0	0	0		0	0	2	0	0	0	0																			0	0
C89	22	2		1	2	1	2	3	5	2					2	2	0	0	0	0	0		0	0	2	0	0	0	0																			0	0
C90	21	2		1	2	1	2	4	5	2					2	2	0	0	0	0	0		0	0	2	0	0	0	0																			0	0
[truncated: 105 more columns]

## Sheet: Sheet2
Sex 1' Male 2' Female
Religion 1' Hindu 2' Muslim 3' Christian 4' Others
Community 1' OC 2' OBC 3'SC 4'ST
Type of House 1' Pucca 2' Semi Pucca 3' Kutch
Location 1' In the Farm 2' Away from the farm
Educational status 1' Illiterate 2' Read & Write 3' Primary 4' Secondary 5' Inter 6' Degree & Above
Major Occupation 1' Own Cultivation 2' Tenent Cultivation 3' Agricultural Labour 4' Other Labour 5' Others
Household Participation 1' Yes 2' No
Sex 1' Male 2' Female
Relationship 1' Parents 2' Cousin 3' Uncle 4' Brother 5' Sister 6' Son 7' Daughter
Educational status 1' Illiterate 2' Read & Write 3' Primary 4' Secondary 5' Inter 6' Degree & Above
Farmwork 1' Yes 2' No
Spraying 1' Yes 2' No
Other Works 1' Yes 2' No
Ploughing 1' Yes 2' No
Cutting 1' Yes 2' No
Watering 1' Yes 2' No
Thrashing 1' Yes 2' No
Type of Pesticide 1' Endosulfan 2' DDT 3' Lindane 4' Endrin 5' Phosmet 6' Hostathion 7' Quinalphos 8' Acephate 9' Chlorpyrifos 10' Monocrotophos 11' Dichlorovos 12' Paramour 13' Lamda Cyhaolothrin 14' Methomyl 15' Spynosad 16' Acetamiprid 17' Alpha-Methrin 18' Cypermethrin 19' Indoxocarb 20' Thiodicarb 21' Others
Morbidity Symptoms 1' Yes 2' No
Hours after exposure 1' Immediately 2' <24 hours 3' 24-48 hours 4' 48-72 hours
Duration of sickness 1' <week 2' 1-3 weeks 3' 3-4 weeks 4' 1-3 months 5' 3-6 months 6' 6 - 9 months 7' 9-12 months 8' still persisting
Treatment 1' Yes 2' No
Where 1' At Home 2' PHC 3' Private Clinic 4' Govt. Hospital
System of medicine 1' Ayurveda 2' Homeopathy 3' Siddha 4' Allopathy 5' Home remedies 6' Others
Crops cultivated 1' Rice 2' Wheat 3' Cotton 4' Vegetables 5' Fruits 6' Maize
Type of Pesticide 1' Endosulfan 2' DDT 3' Lindane 4' Endrin 5' Phosmet 6' Hostathion 7' Quinalphos 8' Acephate 9' Chlorpyrifos 10' Monocrotophos 11' Dichlorovos 12' Paramour 13' Lamda Cyhaolothrin 14' Methomyl 15' Spynosad 16' Acetamiprid 17' Alpha-Methri
Form 1' Solid 2' Liquid 3' Not sure
Used as 1' Insecticide 2' Herbicide 3' Fungicide 4' Rodenticide 5' Not sure
Current Illness 1' Leukemia 2' Lymphoma 3' Breast Cancer
Duration 1' <7 days 2' 7-15 days 3' 15-30 4' 1-3 months 5' 3-6 months 6' 6-12 months 7' 1-5 years 8' >5 years 9. NA
Dietary Habits 1' Pure Vegetarian 2' Lacto Vegetarian 3' Lacto - ovo - vegetarian 4' Non vegetarian
Frequency 1' Twice a week 2' Weekly once 3' Twice a month 4' Monthly once 5' Occassionally
Beedies 1' Yes 2' No
Cigarettes 1' Yes 2' No
Cigars 1' Yes 2' No
Tobacco 1' Yes 2' No
Alcohol 1' Yes 2' No
Beedies Frequency 1' Daily 2' Twice/Thrice a week 3' Once a week 4' Occassionally
Cigarettes Frequency 1' Daily 2' Twice/Thrice a week 3' Once a week 4' Occassionally
Cigar Frequency 1' Daily 2' Twice/Thrice a week 3' Once a week 4' Occassionally
Tobacco Frequency 1' Daily 2' Twice/Thrice a weel 3' Once a week 4' Occassionally
Alcohol Frequency 1' Daily 2' Twice/Thrice a week 3' Once a week 4' Occassionally
Knwoledge 1' Yes 2' No
Inhalation 1' Yes 2' No
Skin 1' Yes 2' No
Oral 1' Yes 2' No
Eye 1' Yes 2' No
How do you use pesticide 1' With hand 2' With pump 3' Power spray
What PPE 1' Gloves 2' Shoes 3' Mask 4' Apron
If no why 1' Inconvinience to work with gloves 2' No access to wear apron and shoes 3' Connot judge the spraying 4' Others
Attitude 1' Yes 2'No
Awareness of symbols 1'Yes 2'No
What color 1'Red 2' Yellow 3' Blue 4' Gren
Symptoms of exposure 1' Yes 2' No
Read Precautions 1' Always 2' Sometimes 3' Rarely 4' Never
If no why 1' Cannot read 2' Never thought of it 3' Other reasons
Precautions 1' Wash hands with water immediately after use 2' Wash hands with soap after use 3' Take bath immediately 4' Change clothes immediately 5' Wash work clothes immediately
Smpking 1' Yes 2' No
Storage 1' In the farm 2' In the house in separate room 3' In the house along with others
Pesticide on clothes 1' Change clothes immediately 2' Wash after going home3' Reuse without washing 4' Others
Pesticides on body 1' Wash only with watwr 2' Wash with soap and water 3' Wash with kerosene 4' Wash with mud/cow dung 5' Apply oil
Family history 1' Yes 2' No
GSTT1 1'Yes 2'No
GSTM1 1'Yes 2'No
CYP2E1 1'Yes 2'No
